# Supplementary material for: A dwarf walrus from the Miocene of Baja California Sur, Mexico
Source: R Soc Open Sci. 2018 Aug 8;5(8):180423. doi: 10.1098/rsos.180423 (PMC6124023; doi:10.1098/rsos.180423)
Supplement: Electronic Supplementary Material [file rsos180423supp1.zip]

Archive with 1 entries (1 files):
- rsos180423supp1.nex
